# Supplementary material for: Heparanase Expression Propagates Liver Damage in CCL4-Induced Mouse Model
Source: Cells. 2022 Jun 27;11(13):2035. doi: 10.3390/cells11132035 (PMC9265342; doi:10.3390/cells11132035)
Supplement: Supplementary file 1 [file cells-11-02035-s001.zip]

Archive with 1 entries (1 files):
- cells-1763296-supplementary.pdf
